# Supplementary material for: Evaluation of a Low-Temperature Immersion Immunization Strategy for the Infectious Spleen and Kidney Necrosis Virus orf037l Gene-Deleted Attenuated Vaccine
Source: Vaccines (Basel). 2024 Oct 14;12(10):1170. doi: 10.3390/vaccines12101170 (PMC11511343; doi:10.3390/vaccines12101170)
Supplement: Supplementary file 1 [file vaccines-12-01170-s001.zip]

Archive with 1 entries (1 files):
- vaccines-3225447-supplementary.pdf
